# Supplementary material for: Development of eSSR-Markers in Setaria italica and Their Applicability in Studying Genetic Diversity, Cross-Transferability and Comparative Mapping in Millet and Non-Millet Species
Source: PLoS One. 2013 Jun 21;8(6):e67742. doi: 10.1371/journal.pone.0067742 (PMC3689721; doi:10.1371/journal.pone.0067742)
Supplement: Table S6 — (XLS) [file pone.0067742.s006.xls]

## Sheet: Sheet1
	Table S6. Summary of levels of gentic diversity of each Setaria accessions.
*Accession	IC403579	IC403846	IC403962	IC404133	IC404144	IC403483	IC403522	IC403522A	IC403717	IC430739	IC340216	IC403899	IC480201	IC479674	IC479243	GS454	GS455	GS456	GS464	GS465	GS493	GS496	GS495	GS1636	GS1643	GS1646	GS1926	GS1928	GS2038	GS1641	GS450	IC480117	Prasad	Lepakshi	IC479243	EC539297	EC539290	EC539293	EC539291	EC539251	EC539300
IC403579	0.02
IC403846	0.04	0.02
IC403962	0.17	0.13	0.02
IC404133	0.16	0.13	0.17	0.02
IC404144	0.14	0.11	0.15	0.07	0.02
IC403483	0.1	0.11	0.15	0.07	0.04	0.02
IC403522	0.18	0.18	0.23	0.07	0.12	0.09	0.02
IC403522A	0.22	0.19	0.2	0.07	0.13	0.13	0.09	0.02
IC403717	0.05	0.11	0.15	0.07	0.04	0.02	0.09	0.13	0.02
IC430739	0.14	0.15	0.19	0.11	0.09	0.04	0.04	0.13	0.04	0.02
IC340216	0.15	0.11	0.11	0.07	0.04	0.04	0.13	0.09	0.04	0.09	0.02
IC403899	0.12	0.09	0.13	0.04	0.02	0.02	0.11	0.11	0.02	0.07	0.02	0.02
IC480201	0.14	0.11	0.15	0.07	0.02	0.04	0.12	0.13	0.04	0.09	0.04	0.02	0.02
IC479674	0.1	0.11	0.15	0.07	0.04	0.02	0.09	0.13	0.02	0.04	0.04	0.02	0.04	0.02
IC479243	0.14	0.11	0.11	0.07	0.04	0.04	0.12	0.13	0.04	0.09	0.04	0.02	0.04	0.04	0.02
GS454	0.14	0.15	0.15	0.11	0.09	0.04	0.12	0.17	0.04	0.09	0.09	0.07	0.04	0.04	0.04	0.02
GS455	0.12	0.09	0.13	0.04	0.02	0.02	0.11	0.11	0.02	0.07	0.02	0.02	0.02	0.02	0.02	0.07	0.02
GS456	0.14	0.11	0.11	0.07	0.04	0.04	0.12	0.13	0.04	0.09	0.04	0.02	0.04	0.04	0.02	0.04	0.02	0.02
GS464	0.12	0.12	0.13	0.09	0.06	0.02	0.1	0.15	0.02	0.06	0.07	0.04	0.06	0.02	0.02	0.02	0.04	0.02	0.02
GS465	0.12	0.13	0.13	0.09	0.07	0.02	0.11	0.11	0.02	0.07	0.02	0.04	0.07	0.02	0.07	0.07	0.04	0.07	0.04	0.02
GS493	0.16	0.13	0.17	0.09	0.02	0.07	0.15	0.15	0.07	0.11	0.07	0.04	0.02	0.07	0.07	0.11	0.04	0.07	0.09	0.09	0.02
GS496	0.12	0.13	0.13	0.09	0.07	0.02	0.11	0.11	0.02	0.07	0.02	0.04	0.07	0.02	0.07	0.07	0.04	0.07	0.04	0.02	0.09	0.02
GS495	0.12	0.13	0.13	0.09	0.07	0.02	0.11	0.11	0.02	0.07	0.02	0.04	0.07	0.02	0.07	0.07	0.04	0.07	0.04	0.02	0.09	0.02	0.02
GS1636	0.12	0.13	0.13	0.09	0.07	0.02	0.11	0.11	0.02	0.07	0.02	0.04	0.07	0.02	0.07	0.07	0.04	0.07	0.04	0.02	0.09	0.02	0.02	0.02
GS1643	0.15	0.11	0.11	0.07	0.04	0.04	0.13	0.09	0.04	0.09	0.02	0.02	0.04	0.04	0.04	0.09	0.02	0.04	0.07	0.02	0.07	0.02	0.02	0.02	0.02
GS1646	0.15	0.11	0.11	0.07	0.04	0.04	0.13	0.09	0.04	0.09	0.02	0.02	0.04	0.04	0.04	0.09	0.02	0.04	0.07	0.02	0.07	0.02	0.02	0.02	0.02	0.02
GS1926	0.15	0.11	0.11	0.07	0.04	0.04	0.13	0.09	0.04	0.09	0.02	0.02	0.04	0.04	0.04	0.09	0.02	0.04	0.07	0.02	0.07	0.02	0.02	0.02	0.02	0.02	0.02
GS1928	0.12	0.09	0.13	0.04	0.02	0.02	0.11	0.11	0.02	0.07	0.02	0.02	0.02	0.02	0.02	0.07	0.02	0.02	0.04	0.04	0.04	0.04	0.04	0.04	0.02	0.02	0.02	0.02
GS2038	0.1	0.11	0.15	0.07	0.04	0.02	0.09	0.13	0.02	0.04	0.04	0.02	0.04	0.02	0.04	0.04	0.02	0.04	0.02	0.02	0.07	0.02	0.02	0.02	0.04	0.04	0.04	0.02	0.02
GS1641	0.1	0.11	0.15	0.07	0.04	0.02	0.09	0.13	0.02	0.04	0.04	0.02	0.04	0.02	0.04	0.04	0.02	0.04	0.02	0.02	0.07	0.02	0.02	0.02	0.04	0.04	0.04	0.02	0.02	0.02
GS450	0.12	0.13	0.17	0.09	0.07	0.02	0.11	0.15	0.02	0.07	0.07	0.04	0.07	0.02	0.07	0.07	0.04	0.07	0.04	0.04	0.04	0.04	0.04	0.04	0.07	0.07	0.07	0.04	0.02	0.02	0.02
IC480117	0.14	0.11	0.11	0.07	0.04	0.04	0.12	0.13	0.04	0.09	0.04	0.02	0.04	0.04	0.02	0.04	0.02	0.02	0.02	0.07	0.07	0.07	0.07	0.07	0.04	0.04	0.04	0.02	0.04	0.04	0.07	0.02
Prasad	0.12	0.12	0.13	0.12	0.1	0.06	0.14	0.15	0.06	0.1	0.07	0.09	0.1	0.06	0.06	0.06	0.09	0.06	0.04	0.04	0.12	0.04	0.04	0.04	0.07	0.07	0.07	0.09	0.06	0.06	0.09	0.06	0.02
Lepakshi	0.17	0.13	0.14	0.09	0.07	0.07	0.15	0.11	0.07	0.11	0.02	0.05	0.07	0.07	0.07	0.11	0.05	0.07	0.09	0.05	0.05	0.05	0.05	0.05	0.02	0.02	0.02	0.05	0.07	0.07	0.05	0.07	0.09	0.02
IC479243	0.15	0.11	0.11	0.07	0.04	0.04	0.13	0.09	0.04	0.09	0.02	0.02	0.04	0.04	0.04	0.09	0.02	0.04	0.07	0.02	0.07	0.02	0.02	0.02	0.02	0.02	0.02	0.02	0.04	0.04	0.07	0.04	0.07	0.02	0.02
EC539297	0.58	0.59	0.61	0.59	0.57	0.57	0.57	0.61	0.57	0.55	0.58	0.57	0.57	0.57	0.57	0.6	0.57	0.57	0.58	0.59	0.57	0.59	0.59	0.59	0.58	0.58	0.58	0.57	0.57	0.57	0.57	0.57	0.6	0.58	0.58	0.02
EC539290	0.5	0.48	0.46	0.48	0.47	0.47	0.49	0.45	0.47	0.47	0.45	0.46	0.47	0.47	0.47	0.49	0.46	0.47	0.48	0.46	0.46	0.46	0.46	0.46	0.45	0.45	0.45	0.46	0.47	0.47	0.46	0.47	0.48	0.44	0.45	0.48	0.02
EC539293	0.43	0.4	0.37	0.43	0.42	0.42	0.42	0.45	0.42	0.38	0.42	0.4	0.42	0.42	0.42	0.44	0.4	0.42	0.43	0.43	0.43	0.43	0.43	0.43	0.42	0.42	0.42	0.4	0.42	0.42	0.43	0.42	0.45	0.44	0.42	0.5	0.52	0.02
EC539291	0.45	0.43	0.44	0.46	0.44	0.44	0.44	0.47	0.44	0.41	0.45	0.43	0.44	0.44	0.44	0.47	0.43	0.44	0.45	0.46	0.43	0.46	0.46	0.46	0.45	0.45	0.45	0.43	0.44	0.44	0.43	0.44	0.47	0.44	0.45	0.57	0.6	0.34	0.02
EC539251	0.27	0.28	0.24	0.31	0.29	0.29	0.36	0.33	0.29	0.33	0.26	0.28	0.29	0.29	0.29	0.33	0.28	0.29	0.31	0.28	0.28	0.28	0.28	0.28	0.26	0.26	0.26	0.28	0.29	0.29	0.28	0.29	0.31	0.24	0.26	0.65	0.53	0.53	0.47	0.02
EC539300	0.48	0.49	0.47	0.49	0.47	0.45	0.47	0.48	0.45	0.45	0.48	0.47	0.47	0.45	0.47	0.47	0.47	0.47	0.46	0.47	0.47	0.47	0.47	0.47	0.48	0.48	0.48	0.47	0.45	0.45	0.44	0.47	0.48	0.47	0.48	0.48	0.12	0.5	0.59	0.51	0.02
	*Details of these accessions has been provided in the Table S1
